# Supplementary material for: Residual Change of Four Pesticides in the Processing of Pogostemon cablin and Associated Factors
Source: Molecules. 2023 Sep 18;28(18):6675. doi: 10.3390/molecules28186675 (PMC10535192; doi:10.3390/molecules28186675)
Supplement: Supplementary file 1 [file molecules-28-06675-s001.zip]

Archive with 1 entries (1 files):
- molecules-2585627-supplementary.pdf
